# Supplementary material for: Enhanced Thermal Stability of Conductive Mercury Telluride Colloidal Quantum Dot Thin Films Using Atomic Layer Deposition
Source: Nanomaterials (Basel). 2024 Aug 16;14(16):1354. doi: 10.3390/nano14161354 (PMC11357074; doi:10.3390/nano14161354)
Supplement: Supplementary file 1 [file nanomaterials-14-01354-s001.zip]

Archive with 1 entries (1 files):
- nanomaterials-3132798-supplementary.pdf
